# Supplementary material for: Inkjet Printing of High-Color-Purity Blue Organic Light-Emitting Diodes with Host-Free Inks
Source: Molecules. 2024 May 5;29(9):2147. doi: 10.3390/molecules29092147 (PMC11085598; doi:10.3390/molecules29092147)
Supplement: Supplementary file 1 [file molecules-29-02147-s001.zip]

Archive with 1 entries (1 files):
- molecules-2950499-supplementary.pdf
